# Supplementary material for: Three new species of Meleonoma Meyrick from Yunnan, China (Lepidoptera, Gelechioidea, Xyloryctidae)
Source: Zookeys. 2020 Jan 16;904:23–33. doi: 10.3897/zookeys.904.47189 (PMC6983647; doi:10.3897/zookeys.904.47189)
Supplement: XML Treatment for Meleonoma [file zookeys.904.47189-treatment1.xml]

<!DOCTYPE tp:taxon-treatment
  PUBLIC "-//TaxonX//DTD Taxonomic Treatment Publishing DTD v0 20100105//EN" "tax-treatment-NSO.dtd">
<tp:taxon-treatment xmlns:tp="http://www.plazi.org/taxpub"><tp:treatment-meta><kwd-group><label>Taxon classification</label><kwd><named-content xmlns:xlink="http://www.w3.org/1999/xlink" content-type="kingdom">Animalia</named-content></kwd><kwd><named-content xmlns:xlink="http://www.w3.org/1999/xlink" content-type="order">Lepidoptera</named-content></kwd><kwd><named-content xmlns:xlink="http://www.w3.org/1999/xlink" content-type="family">Cosmopterigidae</named-content></kwd></kwd-group><mixed-citation publication-type="journal"><person-group><name><surname>Yin</surname><given-names>Aihui</given-names></name><name><surname>Zhi</surname><given-names>Yan</given-names></name><name><surname>Cai</surname><given-names>Yanpeng</given-names></name></person-group><article-title>Three new species of <italic><tp:taxon-name><tp:taxon-name-part taxon-name-part-type="genus" reg="Meleonoma">Meleonoma</tp:taxon-name-part></tp:taxon-name></italic> Meyrick from Yunnan, China (<tp:taxon-name><tp:taxon-name-part taxon-name-part-type="order">Lepidoptera</tp:taxon-name-part></tp:taxon-name>, <tp:taxon-name><tp:taxon-name-part taxon-name-part-type="superfamily">Gelechioidea</tp:taxon-name-part></tp:taxon-name>, <tp:taxon-name><tp:taxon-name-part taxon-name-part-type="family">Xyloryctidae</tp:taxon-name-part></tp:taxon-name>)</article-title><source>Zookeys</source><day>16</day><month>1</month><year>2020</year><volume>904</volume><fpage>23</fpage><lpage>33</lpage><pub-id pub-id-type="doi">10.3897/zookeys.904.47189</pub-id></mixed-citation></tp:treatment-meta><tp:nomenclature><label>Genus</label><tp:taxon-name><object-id xmlns:xlink="http://www.w3.org/1999/xlink" content-type="arpha" xlink:type="simple">19EDD667-DE86-5D6F-AD7A-FE065782563E</object-id>
            <tp:taxon-name-part taxon-name-part-type="genus" reg="Meleonoma">Meleonoma</tp:taxon-name-part>
          </tp:taxon-name><tp:taxon-authority>Meyrick, 1914</tp:taxon-authority><tp:nomenclature-citation-list><tp:nomenclature-citation><tp:taxon-name>
                <tp:taxon-name-part taxon-name-part-type="genus" reg="Meleonoma">Meleonoma</tp:taxon-name-part>
              </tp:taxon-name><comment>Meyrick, 1914: 255. Type species: <tp:taxon-name><tp:taxon-name-part taxon-name-part-type="genus" reg="Cryptolechia">Cryptolechia</tp:taxon-name-part> <tp:taxon-name-part taxon-name-part-type="species" reg="stomota">stomota</tp:taxon-name-part></tp:taxon-name> Meyrick, 1910a, by original designation.</comment></tp:nomenclature-citation><tp:nomenclature-citation><tp:taxon-name>
                <tp:taxon-name-part taxon-name-part-type="genus" reg="Meleonoma"/>
              </tp:taxon-name><comment>= <tp:taxon-name><tp:taxon-name-part taxon-name-part-type="genus" reg="Acryptolechia">Acryptolechia</tp:taxon-name-part></tp:taxon-name> Lvovsky, 2010: 378. Type species: <tp:taxon-name><tp:taxon-name-part taxon-name-part-type="genus" reg="Cryptolechia">Cryptolechia</tp:taxon-name-part> <tp:taxon-name-part taxon-name-part-type="species" reg="malacobyrsa">malacobyrsa</tp:taxon-name-part></tp:taxon-name> Meyrick, 1921. Synonymised by <xref ref-type="bibr" rid="B9">Lvovsky (2015)</xref>. </comment></tp:nomenclature-citation></tp:nomenclature-citation-list></tp:nomenclature><tp:treatment-sec sec-type="diagnosis" id="SECID0EYGAC"><title>Diagnosis.</title><p>See <xref ref-type="bibr" rid="B18">Yin and Cai (2019</xref>: 80).</p><sec sec-type="Key to Meleonoma species from China" id="SECID0ECHAC"><title>Key to <italic><tp:taxon-name><tp:taxon-name-part taxon-name-part-type="genus" reg="Meleonoma">Meleonoma</tp:taxon-name-part></tp:taxon-name></italic> species from China</title><table-wrap content-type="key" position="anchor" orientation="portrait"><table id="TID0E5DAC" rules="all"><tbody><tr><td rowspan="1" colspan="1">1</td><td rowspan="1" colspan="1">Male genitalia with an oval process arising from junction of valva and sacculus</td><td rowspan="1" colspan="1">
                      <bold><italic><tp:taxon-name><tp:taxon-name-part taxon-name-part-type="genus" reg="Meleonoma">M.</tp:taxon-name-part> <tp:taxon-name-part taxon-name-part-type="species" reg="foliata">foliata</tp:taxon-name-part></tp:taxon-name></italic> Li, 2004</bold>
                    </td></tr><tr><td rowspan="1" colspan="1">–</td><td rowspan="1" colspan="1">Male genitalia without any process arising from junction of valva and sacculus</td><td rowspan="1" colspan="1">
                      <bold>2</bold>
                    </td></tr><tr><td rowspan="1" colspan="1">2</td><td rowspan="1" colspan="1">Costa of valva with a sclerotized process</td><td rowspan="1" colspan="1">
                      <bold>3</bold>
                    </td></tr><tr><td rowspan="1" colspan="1">–</td><td rowspan="1" colspan="1">Costa of valva smooth, without any process</td><td rowspan="1" colspan="1">
                      <bold>4</bold>
                    </td></tr><tr><td rowspan="1" colspan="1">3</td><td rowspan="1" colspan="1">Phallus with an irregularly shaped large cornutus</td><td rowspan="1" colspan="1">
                      <bold><italic><tp:taxon-name><tp:taxon-name-part taxon-name-part-type="genus" reg="Meleonoma">M.</tp:taxon-name-part> <tp:taxon-name-part taxon-name-part-type="species" reg="echinata">echinata</tp:taxon-name-part></tp:taxon-name></italic> Li, 2004</bold>
                    </td></tr><tr><td rowspan="1" colspan="1">–</td><td rowspan="1" colspan="1">Phallus heavily wrinkled and covered with numerous tiny spines distally (Fig. <xref ref-type="fig" rid="F2">4</xref>)</td><td rowspan="1" colspan="1">
                      <bold><italic><tp:taxon-name><tp:taxon-name-part taxon-name-part-type="genus" reg="Meleonoma">M.</tp:taxon-name-part> <tp:taxon-name-part taxon-name-part-type="species" reg="plicata">plicata</tp:taxon-name-part></tp:taxon-name></italic> sp. nov.</bold>
                    </td></tr><tr><td rowspan="1" colspan="1">4</td><td rowspan="1" colspan="1">Ventral margin of valva with rounded hairy prominence or sclerotized tooth-shaped or thornlike process</td><td rowspan="1" colspan="1">
                      <bold>5</bold>
                    </td></tr><tr><td rowspan="1" colspan="1">–</td><td rowspan="1" colspan="1">Ventral margin of valva smooth, without any prominence or process</td><td rowspan="1" colspan="1">
                      <bold>10</bold>
                    </td></tr><tr><td rowspan="1" colspan="1">5</td><td rowspan="1" colspan="1">Ventral margin of valva with rounded hairy prominence near base</td><td rowspan="1" colspan="1">
                      <bold>6</bold>
                    </td></tr><tr><td rowspan="1" colspan="1">–</td><td rowspan="1" colspan="1">Ventral margin of valva with sclerotized tooth-shaped or thornlike process</td><td rowspan="1" colspan="1">
                      <bold>7</bold>
                    </td></tr><tr><td rowspan="1" colspan="1">6</td><td rowspan="1" colspan="1">Saccus broader and shorter, triangular in shape; phallus without any sclerotized spine or cornutus in male genitalia. Ductus bursae long and nonsclerotized; signum spine-shaped in female genitalia</td><td rowspan="1" colspan="1">
                      <bold><italic><tp:taxon-name><tp:taxon-name-part taxon-name-part-type="genus" reg="Meleonoma">M.</tp:taxon-name-part> <tp:taxon-name-part taxon-name-part-type="species" reg="flavimaculata">flavimaculata</tp:taxon-name-part></tp:taxon-name></italic> (<xref ref-type="bibr" rid="B2">Christoph 1882</xref>)</bold>
                    </td></tr><tr><td rowspan="1" colspan="1">–</td><td rowspan="1" colspan="1">Saccus narrower and longer, linguiform in shape; phallus with a group of sclerotized sclerites near apex in male genitalia. Ductus bursae short, lateral sides sclerotized basally; signum irregularly rounded, with toothlike spines in female genitalia</td><td rowspan="1" colspan="1">
                      <bold><italic><tp:taxon-name><tp:taxon-name-part taxon-name-part-type="genus" reg="Meleonoma">M.</tp:taxon-name-part> <tp:taxon-name-part taxon-name-part-type="species" reg="peditata">peditata</tp:taxon-name-part></tp:taxon-name></italic> (<xref ref-type="bibr" rid="B17">Wang 2006b</xref>)</bold>
                    </td></tr><tr><td rowspan="1" colspan="1">7</td><td rowspan="1" colspan="1">Valva with large heavily sclerotized thornlike process along median part of ventral margin</td><td rowspan="1" colspan="1">
                      <bold><italic><tp:taxon-name><tp:taxon-name-part taxon-name-part-type="genus" reg="Meleonoma">M.</tp:taxon-name-part> <tp:taxon-name-part taxon-name-part-type="species" reg="margisclerotica">margisclerotica</tp:taxon-name-part></tp:taxon-name></italic> Wang, 2016</bold>
                    </td></tr><tr><td rowspan="1" colspan="1">–</td><td rowspan="1" colspan="1">Valva with small spinelike process on ventral margin</td><td rowspan="1" colspan="1">
                      <bold>8</bold>
                    </td></tr><tr><td rowspan="1" colspan="1">8</td><td rowspan="1" colspan="1">Valva with small spinelike process ventroapically</td><td rowspan="1" colspan="1">
                      <bold><italic><tp:taxon-name><tp:taxon-name-part taxon-name-part-type="genus" reg="Meleonoma">M.</tp:taxon-name-part> <tp:taxon-name-part taxon-name-part-type="species" reg="torophanes">torophanes</tp:taxon-name-part></tp:taxon-name></italic> (Meyrick 1935)</bold>
                    </td></tr><tr><td rowspan="1" colspan="1">–</td><td rowspan="1" colspan="1">Valva with small spinelike process at about middle of ventral margin</td><td rowspan="1" colspan="1">
                      <bold>9</bold>
                    </td></tr><tr><td rowspan="1" colspan="1">9</td><td rowspan="1" colspan="1">Uncus long and slender, rodlike; sacculus somewhat triangular in shape, dorsal and ventral margins straightly converging into slightly pointed apex, without any extra process</td><td rowspan="1" colspan="1">
                      <bold><italic><tp:taxon-name><tp:taxon-name-part taxon-name-part-type="genus" reg="Meleonoma">M.</tp:taxon-name-part> <tp:taxon-name-part taxon-name-part-type="species" reg="pardalias">pardalias</tp:taxon-name-part></tp:taxon-name></italic> Meyrick, 1931</bold>
                    </td></tr><tr><td rowspan="1" colspan="1">–</td><td rowspan="1" colspan="1">Uncus short, lanciform; sacculus somewhat trapezoid in shape, dorsal and ventral margins each bearing a sclerotized process respectively</td><td rowspan="1" colspan="1">
                      <bold><italic><tp:taxon-name><tp:taxon-name-part taxon-name-part-type="genus" reg="Meleonoma">M.</tp:taxon-name-part> <tp:taxon-name-part taxon-name-part-type="species" reg="malacobyrsa">malacobyrsa</tp:taxon-name-part></tp:taxon-name></italic> (<xref ref-type="bibr" rid="B13">Meyrick 1921</xref>)</bold>
                    </td></tr><tr><td rowspan="1" colspan="1">10</td><td rowspan="1" colspan="1">Uncus sclerotized, long and slender, rodlike, apex acute</td><td rowspan="1" colspan="1">
                      <bold>11</bold>
                    </td></tr><tr><td rowspan="1" colspan="1">–</td><td rowspan="1" colspan="1">Uncus membranous, short, not rodlike</td><td rowspan="1" colspan="1">
                      <bold>18</bold>
                    </td></tr><tr><td rowspan="1" colspan="1">11</td><td rowspan="1" colspan="1">Saccus short and broad, widely rounded at apex</td><td rowspan="1" colspan="1">
                      <bold>12</bold>
                    </td></tr><tr><td rowspan="1" colspan="1">–</td><td rowspan="1" colspan="1">Saccus triangular or funnel-shaped, tapered or at least narrowly rounded at apex</td><td rowspan="1" colspan="1">
                      <bold>13</bold>
                    </td></tr><tr><td rowspan="1" colspan="1">12</td><td rowspan="1" colspan="1">Phallus with numerous extremely small spines distally</td><td rowspan="1" colspan="1">
                      <bold><italic><tp:taxon-name><tp:taxon-name-part taxon-name-part-type="genus" reg="Meleonoma">M.</tp:taxon-name-part> <tp:taxon-name-part taxon-name-part-type="species" reg="meyricki">meyricki</tp:taxon-name-part></tp:taxon-name></italic> Lvovsky, 2015</bold>
                    </td></tr><tr><td rowspan="1" colspan="1">–</td><td rowspan="1" colspan="1">Phallus without cornutus or any other spine</td><td rowspan="1" colspan="1">
                      <bold><italic><tp:taxon-name><tp:taxon-name-part taxon-name-part-type="genus" reg="Meleonoma">M.</tp:taxon-name-part> <tp:taxon-name-part taxon-name-part-type="species" reg="malacognatha">malacognatha</tp:taxon-name-part></tp:taxon-name></italic> Li &amp; Wang, 2002</bold>
                    </td></tr><tr><td rowspan="1" colspan="1">13</td><td rowspan="1" colspan="1">Forewing mostly blackish brown, broadly and densely scattered with orange yellow forming irregular streaks and blotches, or only sparsely diffused with yellow</td><td rowspan="1" colspan="1">
                      <bold>14</bold>
                    </td></tr><tr><td rowspan="1" colspan="1">–</td><td rowspan="1" colspan="1">Forewing mostly yellow, more or less mixed with brown, with or without brown fascia or patch on apical half</td><td rowspan="1" colspan="1">
                      <bold>15</bold>
                    </td></tr><tr><td rowspan="1" colspan="1">14</td><td rowspan="1" colspan="1">Forewing broadly and densely scattered with orange yellow forming irregular streaks and blotches. Sacculus with several short spines distally and no extra process; phallus with a curved band-shaped plate distally</td><td rowspan="1" colspan="1">
                      <bold><italic><tp:taxon-name><tp:taxon-name-part taxon-name-part-type="genus" reg="Meleonoma">M.</tp:taxon-name-part> <tp:taxon-name-part taxon-name-part-type="species" reg="apicispinata">apicispinata</tp:taxon-name-part></tp:taxon-name></italic> Wang, 2016</bold>
                    </td></tr><tr><td rowspan="1" colspan="1">–</td><td rowspan="1" colspan="1">Forewing only sparsely diffused with yellow. Sacculus with a long bladelike process distally; phallus with three small teeth distally</td><td rowspan="1" colspan="1">
                      <bold><italic><tp:taxon-name><tp:taxon-name-part taxon-name-part-type="genus" reg="Meleonoma">M.</tp:taxon-name-part> <tp:taxon-name-part taxon-name-part-type="species" reg="projecta">projecta</tp:taxon-name-part></tp:taxon-name></italic> Yin, 2019</bold>
                    </td></tr><tr><td rowspan="1" colspan="1">15</td><td rowspan="1" colspan="1">Valva small, oblong and pointing downward, median surface covered with long and thick setae</td><td rowspan="1" colspan="1">
                      <bold><italic><tp:taxon-name><tp:taxon-name-part taxon-name-part-type="genus" reg="Meleonoma">M.</tp:taxon-name-part> <tp:taxon-name-part taxon-name-part-type="species" reg="polychaeta">polychaeta</tp:taxon-name-part></tp:taxon-name></italic> Li, 2004</bold>
                    </td></tr><tr><td rowspan="1" colspan="1">–</td><td rowspan="1" colspan="1">Valva generally broad, knife-shaped and uplifted, median surface covered with thin long hairs</td><td rowspan="1" colspan="1">
                      <bold>16</bold>
                    </td></tr><tr><td rowspan="1" colspan="1">16</td><td rowspan="1" colspan="1">Basal half of valva densely covered with long hairs on median surface</td><td rowspan="1" colspan="1">
                      <bold><italic><tp:taxon-name><tp:taxon-name-part taxon-name-part-type="genus" reg="Meleonoma">M.</tp:taxon-name-part> <tp:taxon-name-part taxon-name-part-type="species" reg="facunda">facunda</tp:taxon-name-part></tp:taxon-name></italic> (<xref ref-type="bibr" rid="B11">Meyrick 1910b</xref>)</bold>
                    </td></tr><tr><td rowspan="1" colspan="1">–</td><td rowspan="1" colspan="1">Basal half of valva only sparsely covered with long hairs on median surface</td><td rowspan="1" colspan="1">
                      <bold>17</bold>
                    </td></tr><tr><td rowspan="1" colspan="1">17</td><td rowspan="1" colspan="1">Dorsal margin of sacculus with one process at end; phallus straight, with one rodlike sclerite extending from middle to apex (Fig. <xref ref-type="fig" rid="F2">5</xref>)</td><td rowspan="1" colspan="1">
                      <bold><italic><tp:taxon-name><tp:taxon-name-part taxon-name-part-type="genus" reg="Meleonoma">M.</tp:taxon-name-part> <tp:taxon-name-part taxon-name-part-type="species" reg="scalprata">scalprata</tp:taxon-name-part></tp:taxon-name></italic> sp. nov.</bold>
                    </td></tr><tr><td rowspan="1" colspan="1">–</td><td rowspan="1" colspan="1">Sacculus with two sclerotized processes at end of dorsal and ventral margins respectively; phallus hooked in distal 1/4, without any sclerite</td><td rowspan="1" colspan="1">
                      <bold><italic><tp:taxon-name><tp:taxon-name-part taxon-name-part-type="genus" reg="Meleonoma">M.</tp:taxon-name-part> <tp:taxon-name-part taxon-name-part-type="species" reg="foliiformis">foliiformis</tp:taxon-name-part></tp:taxon-name></italic> Yin, 2019</bold>
                    </td></tr><tr><td rowspan="1" colspan="1">18</td><td rowspan="1" colspan="1">Uncus triangular; sacculus without any process; phallus forming an 8-shaped bandlike structure distally (Fig. <xref ref-type="fig" rid="F2">7</xref>)</td><td rowspan="1" colspan="1">
                      <bold><italic><tp:taxon-name><tp:taxon-name-part taxon-name-part-type="genus" reg="Meleonoma">M.</tp:taxon-name-part> <tp:taxon-name-part taxon-name-part-type="species" reg="taeniata">taeniata</tp:taxon-name-part></tp:taxon-name></italic> sp. nov.</bold>
                    </td></tr><tr><td rowspan="1" colspan="1">–</td><td rowspan="1" colspan="1">Uncus cone-shaped; sacculus with three processes; phallus with one short cornutus in vesica</td><td rowspan="1" colspan="1">
                      <bold><italic><tp:taxon-name><tp:taxon-name-part taxon-name-part-type="genus" reg="Meleonoma">M.</tp:taxon-name-part> <tp:taxon-name-part taxon-name-part-type="species" reg="facialis">facialis</tp:taxon-name-part></tp:taxon-name></italic> Li &amp; Wang, 2002</bold>
                    </td></tr></tbody></table></table-wrap></sec></tp:treatment-sec><tp:treatment-sec><!--Section generated to contain objects referenced in tp:taxon-treatment.--><fig id="F2" position="float" orientation="portrait"><object-id xmlns:xlink="http://www.w3.org/1999/xlink" content-type="doi" xlink:type="simple">10.3897/zookeys.904.47189.figures4-7</object-id><object-id xmlns:xlink="http://www.w3.org/1999/xlink" content-type="arpha" xlink:type="simple">6D6ACF1B-43DD-5B65-9105-DC609477729F</object-id><label>Figures 4–7.</label><caption><p><italic><tp:taxon-name><tp:taxon-name-part taxon-name-part-type="genus" reg="Meleonoma">Meleonoma</tp:taxon-name-part></tp:taxon-name></italic> species, morphology <bold>4</bold> male genitalia of <italic><tp:taxon-name><tp:taxon-name-part taxon-name-part-type="genus" reg="Meleonoma">M.</tp:taxon-name-part> <tp:taxon-name-part taxon-name-part-type="species" reg="plicata">plicata</tp:taxon-name-part></tp:taxon-name></italic> sp. nov., holotype, phallus illustrated separately (gen. slide no. YAH19068) <bold>5</bold> male genitalia of <italic><tp:taxon-name><tp:taxon-name-part taxon-name-part-type="genus" reg="Meleonoma">M.</tp:taxon-name-part> <tp:taxon-name-part taxon-name-part-type="species" reg="scalprata">scalprata</tp:taxon-name-part></tp:taxon-name></italic> sp. nov., holotype, phallus illustrated separately (gen. slide no. YAH19069) <bold>6</bold> female genitalia of <italic><tp:taxon-name><tp:taxon-name-part taxon-name-part-type="genus" reg="Meleonoma">M.</tp:taxon-name-part> <tp:taxon-name-part taxon-name-part-type="species" reg="scalprata">scalprata</tp:taxon-name-part></tp:taxon-name></italic> sp. nov., paratype (gen. slide no. YAH19070) <bold>7</bold> male genitalia of <italic><tp:taxon-name><tp:taxon-name-part taxon-name-part-type="genus" reg="Meleonoma">M.</tp:taxon-name-part> <tp:taxon-name-part taxon-name-part-type="species" reg="taeniata">taeniata</tp:taxon-name-part></tp:taxon-name></italic> sp. nov., holotype, phallus illustrated separately (gen. slide no. YAH19071). Scale bars: 0.25 mm.</p></caption><graphic xmlns:xlink="http://www.w3.org/1999/xlink" xlink:href="zookeys-904-023-g002.jpg" position="float" orientation="portrait" xlink:type="simple" id="oo_372331.jpg"><uri content-type="original_file" xlink:type="simple">https://binary.pensoft.net/fig/372331</uri></graphic></fig></tp:treatment-sec><ref-list><ref id="B9"><mixed-citation xmlns:xlink="http://www.w3.org/1999/xlink" xlink:type="simple"><person-group><name name-style="western"><surname>Lvovsky</surname><given-names>AL</given-names></name></person-group> (<year>2015</year>) Composition of the subfamily <tp:taxon-name><tp:taxon-name-part taxon-name-part-type="subfamily">Periacminae</tp:taxon-name-part></tp:taxon-name> (<tp:taxon-name><tp:taxon-name-part taxon-name-part-type="order">Lepidoptera</tp:taxon-name-part></tp:taxon-name>, <tp:taxon-name><tp:taxon-name-part taxon-name-part-type="family">Lypusidae</tp:taxon-name-part></tp:taxon-name>) with descriptions of new and little known species of the genus <italic><tp:taxon-name><tp:taxon-name-part taxon-name-part-type="genus">Meleonoma</tp:taxon-name-part></tp:taxon-name></italic> Meyrick, 1914 from South, East, and South-East Asia. Entomological Review 95(6): 766−778. <ext-link xlink:type="simple" ext-link-type="doi" xlink:href="10.1134/S0013873815060111">https://doi.org/10.1134/S0013873815060111</ext-link></mixed-citation></ref><ref id="B18"><mixed-citation xmlns:xlink="http://www.w3.org/1999/xlink" xlink:type="simple"><person-group><name name-style="western"><surname>Yin</surname><given-names>AH</given-names></name><name name-style="western"><surname>Cai</surname><given-names>YP</given-names></name></person-group> (<year>2019</year>) <article-title>Two new species of the genus <italic><tp:taxon-name><tp:taxon-name-part taxon-name-part-type="genus">Meleonoma</tp:taxon-name-part></tp:taxon-name></italic> Meyrick from China (<tp:taxon-name><tp:taxon-name-part taxon-name-part-type="order">Lepidoptera</tp:taxon-name-part></tp:taxon-name>, <tp:taxon-name><tp:taxon-name-part taxon-name-part-type="superfamily">Gelechioidea</tp:taxon-name-part></tp:taxon-name>, <tp:taxon-name><tp:taxon-name-part taxon-name-part-type="family">Xyloryctidae</tp:taxon-name-part></tp:taxon-name>).</article-title><source>ZooKeys</source><volume>871</volume>: <fpage>79</fpage>–<lpage>87</lpage>. <ext-link xlink:type="simple" ext-link-type="doi" xlink:href="10.3897/zookeys.871.35738">https://doi.org/10.3897/zookeys.871.35738</ext-link></mixed-citation></ref><ref id="B2"><mixed-citation xmlns:xlink="http://www.w3.org/1999/xlink" xlink:type="simple"><person-group><name name-style="western"><surname>Christoph</surname><given-names>HT</given-names></name></person-group> (<year>1882</year>) <article-title>Neue Lepidopteren des Amurgebietes.</article-title><source>Bulletin de la Société impériale des naturalists de Moscou</source><volume>57</volume>(<issue>1</issue>): <fpage>5</fpage>–<lpage>47</lpage>.</mixed-citation></ref><ref id="B17"><mixed-citation xmlns:xlink="http://www.w3.org/1999/xlink" xlink:type="simple"><person-group><name name-style="western"><surname>Wang</surname><given-names>SX</given-names></name></person-group> (<year>2006b</year>) <article-title>The <italic><tp:taxon-name><tp:taxon-name-part taxon-name-part-type="genus">Cryptolechia</tp:taxon-name-part></tp:taxon-name></italic> Zeller (<tp:taxon-name><tp:taxon-name-part taxon-name-part-type="order">Lepidoptera</tp:taxon-name-part></tp:taxon-name>: <tp:taxon-name><tp:taxon-name-part taxon-name-part-type="family">Oecophoridae</tp:taxon-name-part></tp:taxon-name>) of China (III): Checklist and descriptions of new species.</article-title><source>Zootaxa</source><volume>1195</volume>: <fpage>1</fpage>–<lpage>29</lpage>. <ext-link xlink:type="simple" ext-link-type="doi" xlink:href="10.11646/zootaxa.1330.1.4">https://doi.org/10.11646/zootaxa.1330.1.4</ext-link></mixed-citation></ref><ref id="B13"><mixed-citation xmlns:xlink="http://www.w3.org/1999/xlink" xlink:type="simple"><person-group><name name-style="western"><surname>Meyrick</surname><given-names>E</given-names></name></person-group> (<year>1921</year>) Exotic Microlepidoptera 2(13): 385–416.</mixed-citation></ref><ref id="B11"><mixed-citation xmlns:xlink="http://www.w3.org/1999/xlink" xlink:type="simple"><person-group><name name-style="western"><surname>Meyrick</surname><given-names>E</given-names></name></person-group> (<year>1910b</year>) <article-title>Descriptions of Indian Micro-<tp:taxon-name><tp:taxon-name-part taxon-name-part-type="order">Lepidoptera</tp:taxon-name-part></tp:taxon-name>.</article-title><source>Journal of the Bombay Natural History Society</source><volume>20</volume>: <fpage>143</fpage>–<lpage>168</lpage>.</mixed-citation></ref></ref-list></tp:taxon-treatment>
