# Supplementary material for: Three new species of Meleonoma Meyrick from Yunnan, China (Lepidoptera, Gelechioidea, Xyloryctidae)
Source: Zookeys. 2020 Jan 16;904:23–33. doi: 10.3897/zookeys.904.47189 (PMC6983647; doi:10.3897/zookeys.904.47189)
Supplement: XML Treatment for Meleonoma scalprata [file zookeys.904.47189-treatment3.xml]

<!DOCTYPE tp:taxon-treatment
  PUBLIC "-//TaxonX//DTD Taxonomic Treatment Publishing DTD v0 20100105//EN" "tax-treatment-NSO.dtd">
<tp:taxon-treatment xmlns:tp="http://www.plazi.org/taxpub"><tp:treatment-meta><kwd-group><label>Taxon classification</label><kwd><named-content xmlns:xlink="http://www.w3.org/1999/xlink" content-type="kingdom">Animalia</named-content></kwd><kwd><named-content xmlns:xlink="http://www.w3.org/1999/xlink" content-type="order">Lepidoptera</named-content></kwd><kwd><named-content xmlns:xlink="http://www.w3.org/1999/xlink" content-type="family">Cosmopterigidae</named-content></kwd></kwd-group><mixed-citation publication-type="journal"><person-group><name><surname>Yin</surname><given-names>Aihui</given-names></name><name><surname>Zhi</surname><given-names>Yan</given-names></name><name><surname>Cai</surname><given-names>Yanpeng</given-names></name></person-group><article-title>Three new species of <italic><tp:taxon-name><tp:taxon-name-part taxon-name-part-type="genus" reg="Meleonoma">Meleonoma</tp:taxon-name-part></tp:taxon-name></italic> Meyrick from Yunnan, China (<tp:taxon-name><tp:taxon-name-part taxon-name-part-type="order">Lepidoptera</tp:taxon-name-part></tp:taxon-name>, <tp:taxon-name><tp:taxon-name-part taxon-name-part-type="superfamily">Gelechioidea</tp:taxon-name-part></tp:taxon-name>, <tp:taxon-name><tp:taxon-name-part taxon-name-part-type="family">Xyloryctidae</tp:taxon-name-part></tp:taxon-name>)</article-title><source>Zookeys</source><day>16</day><month>1</month><year>2020</year><volume>904</volume><fpage>23</fpage><lpage>33</lpage><pub-id pub-id-type="doi">10.3897/zookeys.904.47189</pub-id></mixed-citation></tp:treatment-meta><tp:nomenclature><tp:taxon-name><object-id xmlns:xlink="http://www.w3.org/1999/xlink" content-type="arpha" xlink:type="simple">12D733DB-B69A-50DF-BADC-91A1D0BC7E6D</object-id>
            <tp:taxon-name-part taxon-name-part-type="genus" reg="Meleonoma">Meleonoma</tp:taxon-name-part>
            <tp:taxon-name-part taxon-name-part-type="species" reg="scalprata">scalprata</tp:taxon-name-part>
            <object-id xmlns:xlink="http://www.w3.org/1999/xlink" content-type="zoobank" xlink:type="simple">http://zoobank.org/CCA1F194-3A1D-4FF6-A2C9-2936B97702AF</object-id>
          </tp:taxon-name><tp:taxon-status xmlns:xlink="http://www.w3.org/1999/xlink" xlink:type="simple">sp. nov.</tp:taxon-status><xref ref-type="fig" rid="F1">Figs 3</xref><xref ref-type="fig" rid="F2">, 5</xref><xref ref-type="fig" rid="F2">, 6</xref></tp:nomenclature><tp:treatment-sec sec-type="material" id="SECID0E5ZAE"><title>Material examined.</title><p><bold><italic>Holotype</italic></bold>: China • ♂; Yunnan Province, Puer City, Lianhua Village; alt. 1300 m, 20 May 2018; Yan Zhi leg.; YAH19069. <bold><italic>Paratype</italic></bold>: 1 ♀, same collection data as for preceding; YAH19070.</p></tp:treatment-sec><tp:treatment-sec sec-type="diagnosis" id="SECID0EM1AE"><title>Diagnosis.</title><p>This new species belongs to the lineage comprising <italic><tp:taxon-name><tp:taxon-name-part taxon-name-part-type="genus" reg="Meleonoma">M.</tp:taxon-name-part> <tp:taxon-name-part taxon-name-part-type="species" reg="foliiformis">foliiformis</tp:taxon-name-part></tp:taxon-name></italic>, <italic><tp:taxon-name><tp:taxon-name-part taxon-name-part-type="genus" reg="Meleonoma">M.</tp:taxon-name-part> <tp:taxon-name-part taxon-name-part-type="species" reg="malacobyrsa">malacobyrsa</tp:taxon-name-part></tp:taxon-name></italic> and <italic><tp:taxon-name><tp:taxon-name-part taxon-name-part-type="genus" reg="Meleonoma">M.</tp:taxon-name-part> <tp:taxon-name-part taxon-name-part-type="species" reg="plicata">plicata</tp:taxon-name-part></tp:taxon-name></italic>. The new species can be easily distinguished from the others by the following combination of characters: forewing with basal half mixed with blackish brown speckles; both dorsal and ventral margins of valva smooth, without any process; dorsal margin of sacculus with an inconspicuous beak-shaped process at end; phallus with one rodlike sclerite originating from middle and extending to apex.</p></tp:treatment-sec><tp:treatment-sec sec-type="description" id="SECID0ET2AE"><title>Description.</title><p><bold><italic>Head</italic></bold>: vertex pale gray, mixed with yellow bilaterally, front pale yellowish gray; labial palpus long and recurved, extending well beyond vertex, with smooth scales, yellow, segment 1 mixed with blackish brown on outer surface, segment 2 blackish brown distally and extending vaguely to middle of ventral margin; segment 3 about half length of segment 2; antenna with scape blackish brown on dorsal surface and yellow on ventral surface, with flagellum ringed, alternately blackish brown and yellow, except almost pure yellow on ventral surface of about basal half flagellomeres; scales of proboscis pale yellow.</p><p><bold><italic>Thorax</italic></bold>: tegula yellow, very sparsely mixed with blackish brown laterally; mesonotum yellow, mixed with blackish brown and more strongly so on posterior half; legs whitish yellow, tibiae and tarsi scattered with blackish brown speckles on outside. Forewing (Fig. <xref ref-type="fig" rid="F1">3</xref>): length 5.4–5.6 mm (<italic>N</italic> = 2), about 3.3 × as long as wide, yellow, basal half mixed with blackish brown speckles; a narrow blackish brown fascia extending from basal 3/5 of costa obliquely to slightly before tornus, slightly wider anteriorly; cell with two very dim black dots, one set at end, other at middle of fold; apex forming a somewhat narrow triangular patch, blackish brown, mixed with yellow along apex and termen; other yellow parts sparsely scattered with blackish brown scales; cilia yellow except grayish brown on tornus; ventral surface dark yellowish brown. Hindwing (Fig. <xref ref-type="fig" rid="F1">3</xref>): translucent grayish brown, gradually darkening towards apex; cilia grayish brown.</p><p><bold><italic>Male genitalia</italic></bold> (Fig. <xref ref-type="fig" rid="F2">5</xref>): uncus with base short, dilated bilaterally into inverted T-shape, with other part quite long and slender, rodlike, apex acute; gnathos mostly membranous, with lateral arms slightly curved, a bit more sclerotized in basal half than distal half; tegumen nearly inverted V-shaped, lateral arms gradually narrowed to apex, posterior margin slightly concave at middle, anterior margin relatively shallowly concave into parenthesis-shape; valva somewhat in shape of table knife, gradually widening to basal 1/4 from a narrow base, with ventral margin arcuate in distal 1/5 into rounded apex, median surface densely covered with long hairs; costa strongly sclerotized, nearly straight, scattered with long hairs; transtilla covered with rows of long hairs, protruded forward medially, distal portion rounded; sacculus broad, nearly triangular, with basal half of dorsal margin joined with valva, dorsal margin with an inconspicuous beak-shaped process at end, ventral margin slightly more sclerotized, with a very shallow arcuate emargination from about middle to distal 1/4, with long hairs covering median portion and as well as central area of sacculus; saccus funnel-shaped, narrowly rounded at apex; juxta widely U-shaped; phallus moderately sclerotized, nearly cylindrical in shape, narrower in basal 1/3, with one rodlike sclerite originating from middle and extending to apex.</p><p><bold><italic>Female genitalia</italic></bold> (Fig. <xref ref-type="fig" rid="F2">6</xref>): papillae anales large and broad, setose; apophyses posterioris about 3 times length of apophysis anteriores; eighth tergum entirely sclerotized; eighth sternite with granules posteriorly, posterior margin narrowly concave at middle, forming two semiovate plates with long setae; lamella antevaginalis moderately sclerotized, capital M-shaped; ductus bursae entirely membranous; ductus seminalis originating from about middle of ductus bursae; corpus bursae large, ovate, entirely membranous; signum machete-shaped, with one extra small spine on each side near base.</p></tp:treatment-sec><tp:treatment-sec sec-type="biology" id="SECID0EJ4AE"><title>Biology.</title><p>Nothing is known about the larva. The adults were collected at night in May.</p></tp:treatment-sec><tp:treatment-sec sec-type="distribution" id="SECID0EO4AE"><title>Distribution.</title><p>Known only from the type locality (Southwest China: Yunnan Province).</p></tp:treatment-sec><tp:treatment-sec sec-type="etymology" id="SECID0ET4AE"><title>Etymology.</title><p>The specific name is derived from the Latin adjective <italic>scalpratus</italic> (knife-shaped), referring to the machete-shaped signum in female genitalia.</p></tp:treatment-sec><tp:treatment-sec><!--Section generated to contain objects referenced in tp:taxon-treatment.--><fig id="F1" position="float" orientation="portrait"><object-id xmlns:xlink="http://www.w3.org/1999/xlink" content-type="doi" xlink:type="simple">10.3897/zookeys.904.47189.figures1-3</object-id><object-id xmlns:xlink="http://www.w3.org/1999/xlink" content-type="arpha" xlink:type="simple">4EE87702-9F3E-5446-BBE5-B1A88843743D</object-id><label>Figures 1–3.</label><caption><p><italic><tp:taxon-name><tp:taxon-name-part taxon-name-part-type="genus" reg="Meleonoma">Meleonoma</tp:taxon-name-part></tp:taxon-name></italic> species, morphology <bold>1</bold> adult of <italic><tp:taxon-name><tp:taxon-name-part taxon-name-part-type="genus" reg="Meleonoma">M.</tp:taxon-name-part> <tp:taxon-name-part taxon-name-part-type="species" reg="plicata">plicata</tp:taxon-name-part></tp:taxon-name></italic> sp. nov., holotype, male (gen. slide no. YAH19068) <bold>2</bold> adult of <italic><tp:taxon-name><tp:taxon-name-part taxon-name-part-type="genus" reg="Meleonoma">M.</tp:taxon-name-part> <tp:taxon-name-part taxon-name-part-type="species" reg="taeniata">taeniata</tp:taxon-name-part></tp:taxon-name></italic> sp. nov., holotype, male (gen. slide no. YAH19071) <bold>3</bold> adult of <italic><tp:taxon-name><tp:taxon-name-part taxon-name-part-type="genus" reg="Meleonoma">M.</tp:taxon-name-part> <tp:taxon-name-part taxon-name-part-type="species" reg="scalprata">scalprata</tp:taxon-name-part></tp:taxon-name></italic> sp. nov., paratype, female (gen. slide no. YAH19070). Scale bars: 2.50 mm.</p></caption><graphic xmlns:xlink="http://www.w3.org/1999/xlink" xlink:href="zookeys-904-023-g001.jpg" position="float" orientation="portrait" xlink:type="simple" id="oo_372330.jpg"><uri content-type="original_file" xlink:type="simple">https://binary.pensoft.net/fig/372330</uri></graphic></fig><fig id="F2" position="float" orientation="portrait"><object-id xmlns:xlink="http://www.w3.org/1999/xlink" content-type="doi" xlink:type="simple">10.3897/zookeys.904.47189.figures4-7</object-id><object-id xmlns:xlink="http://www.w3.org/1999/xlink" content-type="arpha" xlink:type="simple">6D6ACF1B-43DD-5B65-9105-DC609477729F</object-id><label>Figures 4–7.</label><caption><p><italic><tp:taxon-name><tp:taxon-name-part taxon-name-part-type="genus" reg="Meleonoma">Meleonoma</tp:taxon-name-part></tp:taxon-name></italic> species, morphology <bold>4</bold> male genitalia of <italic><tp:taxon-name><tp:taxon-name-part taxon-name-part-type="genus" reg="Meleonoma">M.</tp:taxon-name-part> <tp:taxon-name-part taxon-name-part-type="species" reg="plicata">plicata</tp:taxon-name-part></tp:taxon-name></italic> sp. nov., holotype, phallus illustrated separately (gen. slide no. YAH19068) <bold>5</bold> male genitalia of <italic><tp:taxon-name><tp:taxon-name-part taxon-name-part-type="genus" reg="Meleonoma">M.</tp:taxon-name-part> <tp:taxon-name-part taxon-name-part-type="species" reg="scalprata">scalprata</tp:taxon-name-part></tp:taxon-name></italic> sp. nov., holotype, phallus illustrated separately (gen. slide no. YAH19069) <bold>6</bold> female genitalia of <italic><tp:taxon-name><tp:taxon-name-part taxon-name-part-type="genus" reg="Meleonoma">M.</tp:taxon-name-part> <tp:taxon-name-part taxon-name-part-type="species" reg="scalprata">scalprata</tp:taxon-name-part></tp:taxon-name></italic> sp. nov., paratype (gen. slide no. YAH19070) <bold>7</bold> male genitalia of <italic><tp:taxon-name><tp:taxon-name-part taxon-name-part-type="genus" reg="Meleonoma">M.</tp:taxon-name-part> <tp:taxon-name-part taxon-name-part-type="species" reg="taeniata">taeniata</tp:taxon-name-part></tp:taxon-name></italic> sp. nov., holotype, phallus illustrated separately (gen. slide no. YAH19071). Scale bars: 0.25 mm.</p></caption><graphic xmlns:xlink="http://www.w3.org/1999/xlink" xlink:href="zookeys-904-023-g002.jpg" position="float" orientation="portrait" xlink:type="simple" id="oo_372331.jpg"><uri content-type="original_file" xlink:type="simple">https://binary.pensoft.net/fig/372331</uri></graphic></fig></tp:treatment-sec></tp:taxon-treatment>
