# Supplementary material for: Three new species of Meleonoma Meyrick from Yunnan, China (Lepidoptera, Gelechioidea, Xyloryctidae)
Source: Zookeys. 2020 Jan 16;904:23–33. doi: 10.3897/zookeys.904.47189 (PMC6983647; doi:10.3897/zookeys.904.47189)
Supplement: XML Treatment for Meleonoma taeniata [file zookeys.904.47189-treatment4.xml]

<!DOCTYPE tp:taxon-treatment
  PUBLIC "-//TaxonX//DTD Taxonomic Treatment Publishing DTD v0 20100105//EN" "tax-treatment-NSO.dtd">
<tp:taxon-treatment xmlns:tp="http://www.plazi.org/taxpub"><tp:treatment-meta><kwd-group><label>Taxon classification</label><kwd><named-content xmlns:xlink="http://www.w3.org/1999/xlink" content-type="kingdom">Animalia</named-content></kwd><kwd><named-content xmlns:xlink="http://www.w3.org/1999/xlink" content-type="order">Lepidoptera</named-content></kwd><kwd><named-content xmlns:xlink="http://www.w3.org/1999/xlink" content-type="family">Cosmopterigidae</named-content></kwd></kwd-group><mixed-citation publication-type="journal"><person-group><name><surname>Yin</surname><given-names>Aihui</given-names></name><name><surname>Zhi</surname><given-names>Yan</given-names></name><name><surname>Cai</surname><given-names>Yanpeng</given-names></name></person-group><article-title>Three new species of <italic><tp:taxon-name><tp:taxon-name-part taxon-name-part-type="genus" reg="Meleonoma">Meleonoma</tp:taxon-name-part></tp:taxon-name></italic> Meyrick from Yunnan, China (<tp:taxon-name><tp:taxon-name-part taxon-name-part-type="order">Lepidoptera</tp:taxon-name-part></tp:taxon-name>, <tp:taxon-name><tp:taxon-name-part taxon-name-part-type="superfamily">Gelechioidea</tp:taxon-name-part></tp:taxon-name>, <tp:taxon-name><tp:taxon-name-part taxon-name-part-type="family">Xyloryctidae</tp:taxon-name-part></tp:taxon-name>)</article-title><source>Zookeys</source><day>16</day><month>1</month><year>2020</year><volume>904</volume><fpage>23</fpage><lpage>33</lpage><pub-id pub-id-type="doi">10.3897/zookeys.904.47189</pub-id></mixed-citation></tp:treatment-meta><tp:nomenclature><tp:taxon-name><object-id xmlns:xlink="http://www.w3.org/1999/xlink" content-type="arpha" xlink:type="simple">D18F86B2-2EFC-50EA-81A9-8652662E7B20</object-id>
            <tp:taxon-name-part taxon-name-part-type="genus" reg="Meleonoma">Meleonoma</tp:taxon-name-part>
            <tp:taxon-name-part taxon-name-part-type="species" reg="taeniata">taeniata</tp:taxon-name-part>
            <object-id xmlns:xlink="http://www.w3.org/1999/xlink" content-type="zoobank" xlink:type="simple">http://zoobank.org/7190435D-430A-46A3-B99B-778AEEDCB020</object-id>
          </tp:taxon-name><tp:taxon-status xmlns:xlink="http://www.w3.org/1999/xlink" xlink:type="simple">sp. nov.</tp:taxon-status><xref ref-type="fig" rid="F1">Figs 2</xref><xref ref-type="fig" rid="F2">, 7</xref></tp:nomenclature><tp:treatment-sec sec-type="material" id="SECID0EL6AE"><title>Material examined.</title><p><bold><italic>Holotype</italic></bold>: China • ♂; Yunnan Province, Puer City, Lianhua Village; alt. 1300 m, 21 May 2018; Yan Zhi leg.; YAH19071.</p></tp:treatment-sec><tp:treatment-sec sec-type="diagnosis" id="SECID0EW6AE"><title>Diagnosis.</title><p>This new species is similar to <italic><tp:taxon-name><tp:taxon-name-part taxon-name-part-type="genus" reg="Meleonoma">M.</tp:taxon-name-part> <tp:taxon-name-part taxon-name-part-type="species" reg="torophanes">torophanes</tp:taxon-name-part></tp:taxon-name></italic> superficially, but it can be distinguished from the latter by having one large earthy yellow V-shaped mark on forewing; uncus triangular; ventral margin of valva smooth, without any spine; sacculus with distal 1/4 sclerotized forming a thickened plate, without any extra process; phallus forming an 8-shaped bandlike structure distally. Whereas the latter has two large light-yellow marks on forewing; uncus lanciform; valva with a short spine ventroapically; sacculus forming a narrow process distally; phallus with a hairbrush-shaped sclerite attached with short spines.</p></tp:treatment-sec><tp:treatment-sec sec-type="description" id="SECID0EKAAG"><title>Description.</title><p><bold><italic>Head</italic></bold>: vertex and front pale earthy yellow mixed with dark brown; labial palpus long and recurved, extending well beyond vertex, with smooth scales, pale earthy yellow, outer surface of segment 1 dark brown, of segment 2 dark brown distally and extending vaguely to distal 2/3, of segment 3 slightly tinged with dark brown at middle, inner surface of segment 2 dark brown distally; segment 3 slightly shorter than segment 2; antenna with scape dark brown on dorsal surface and pale earthy yellow on ventral surface, with flagellum alternately dark brown and yellow on dorsal surface, except middle 1/3 flagellomeres almost pure dark brown, ventral surface pale earthy yellow; scales of proboscis pale earthy yellow.</p><p><bold><italic>Thorax</italic></bold>: tegula and mesonotum dark brown mixed with pale earthy yellow; legs pale earthy yellow, forelegs somewhat segmented with wide dark brown rings, mid and hindlegs with tibiae and tarsi scattered with dark brown speckles on outside. Forewing (Fig. <xref ref-type="fig" rid="F1">2</xref>): length 5.5 mm (<italic>N</italic> = 1), about 3.6 × as long as wide, dark brown; cell with three indistinct black dots, one set at middle, one at end and one at middle of fold; a broad somewhat V-shaped mark with two ends extending from about basal 1/2 and 4/5 of costa respectively, and converging slightly before tornus, earthy yellow in color, and sparsely tinged with yellowish brown and dark brown scales; apex and termen narrowly edged with pale earthy yellow; cilia earthy yellow mixed with pale brown; ventral surface light brown. Hindwing (Fig. <xref ref-type="fig" rid="F1">2</xref>): translucent light grayish brown, gradually darkening towards apex; cilia light grayish brown.</p><p><bold><italic>Male genitalia</italic></bold> (Fig. <xref ref-type="fig" rid="F2">7</xref>): uncus membranous, triangular in shape, with long setae on dorsal surface; gnathos absent; tegumen inverted U-shaped, lateral arms long, about same width, posterior margin with a shallow V-shaped notch at middle, anterior margin deeply concave; valva broad, gradually widening to basal 2/5 from a relatively narrow base, with distal 3/5 nearly same width, apex broadly rounded, densely covered with long hairs on median surface, but asetose in an elongate membranous area at center; costa moderately sclerotized, broadly arched forming a shallow notch; transtilla round, narrow at base, swollen distally, asetose, protruded forward medially; sacculus broad, trapezoid, with dorsal margin joined with valva at base, with distal 1/4 strongly sclerotized forming a distinct thickened plate that sparsely covered with long setae on both outer and median surfaces, dorsal and ventral margins nearly parallel; saccus short, funnel-shaped narrowly rounded at apex; juxta bifurcated, weakly joined at base; phallus moderately sclerotized, rodlike, narrow at base, gently thickened to basal 2/3, heavily sclerotized in distal 1/3, forming a bandlike structure similar to Arabic numeral “8” in shape.</p><p><bold><italic>Female genitalia</italic></bold>: unknown.</p></tp:treatment-sec><tp:treatment-sec sec-type="biology" id="SECID0EYBAG"><title>Biology.</title><p>Nothing is known about the larva. The adult was collected at night in May.</p></tp:treatment-sec><tp:treatment-sec sec-type="distribution" id="SECID0E4BAG"><title>Distribution.</title><p>Known only from the type locality (Southwest China: Yunnan Province).</p></tp:treatment-sec><tp:treatment-sec sec-type="etymology" id="SECID0ECCAG"><title>Etymology.</title><p>The specific name is derived from the Latin adjective <italic>taeniatus</italic> (bandlike), referring to the bandlike structure of the phallus in male genitalia.</p></tp:treatment-sec><tp:treatment-sec><!--Section generated to contain objects referenced in tp:taxon-treatment.--><fig id="F1" position="float" orientation="portrait"><object-id xmlns:xlink="http://www.w3.org/1999/xlink" content-type="doi" xlink:type="simple">10.3897/zookeys.904.47189.figures1-3</object-id><object-id xmlns:xlink="http://www.w3.org/1999/xlink" content-type="arpha" xlink:type="simple">4EE87702-9F3E-5446-BBE5-B1A88843743D</object-id><label>Figures 1–3.</label><caption><p><italic><tp:taxon-name><tp:taxon-name-part taxon-name-part-type="genus" reg="Meleonoma">Meleonoma</tp:taxon-name-part></tp:taxon-name></italic> species, morphology <bold>1</bold> adult of <italic><tp:taxon-name><tp:taxon-name-part taxon-name-part-type="genus" reg="Meleonoma">M.</tp:taxon-name-part> <tp:taxon-name-part taxon-name-part-type="species" reg="plicata">plicata</tp:taxon-name-part></tp:taxon-name></italic> sp. nov., holotype, male (gen. slide no. YAH19068) <bold>2</bold> adult of <italic><tp:taxon-name><tp:taxon-name-part taxon-name-part-type="genus" reg="Meleonoma">M.</tp:taxon-name-part> <tp:taxon-name-part taxon-name-part-type="species" reg="taeniata">taeniata</tp:taxon-name-part></tp:taxon-name></italic> sp. nov., holotype, male (gen. slide no. YAH19071) <bold>3</bold> adult of <italic><tp:taxon-name><tp:taxon-name-part taxon-name-part-type="genus" reg="Meleonoma">M.</tp:taxon-name-part> <tp:taxon-name-part taxon-name-part-type="species" reg="scalprata">scalprata</tp:taxon-name-part></tp:taxon-name></italic> sp. nov., paratype, female (gen. slide no. YAH19070). Scale bars: 2.50 mm.</p></caption><graphic xmlns:xlink="http://www.w3.org/1999/xlink" xlink:href="zookeys-904-023-g001.jpg" position="float" orientation="portrait" xlink:type="simple" id="oo_372330.jpg"><uri content-type="original_file" xlink:type="simple">https://binary.pensoft.net/fig/372330</uri></graphic></fig><fig id="F2" position="float" orientation="portrait"><object-id xmlns:xlink="http://www.w3.org/1999/xlink" content-type="doi" xlink:type="simple">10.3897/zookeys.904.47189.figures4-7</object-id><object-id xmlns:xlink="http://www.w3.org/1999/xlink" content-type="arpha" xlink:type="simple">6D6ACF1B-43DD-5B65-9105-DC609477729F</object-id><label>Figures 4–7.</label><caption><p><italic><tp:taxon-name><tp:taxon-name-part taxon-name-part-type="genus" reg="Meleonoma">Meleonoma</tp:taxon-name-part></tp:taxon-name></italic> species, morphology <bold>4</bold> male genitalia of <italic><tp:taxon-name><tp:taxon-name-part taxon-name-part-type="genus" reg="Meleonoma">M.</tp:taxon-name-part> <tp:taxon-name-part taxon-name-part-type="species" reg="plicata">plicata</tp:taxon-name-part></tp:taxon-name></italic> sp. nov., holotype, phallus illustrated separately (gen. slide no. YAH19068) <bold>5</bold> male genitalia of <italic><tp:taxon-name><tp:taxon-name-part taxon-name-part-type="genus" reg="Meleonoma">M.</tp:taxon-name-part> <tp:taxon-name-part taxon-name-part-type="species" reg="scalprata">scalprata</tp:taxon-name-part></tp:taxon-name></italic> sp. nov., holotype, phallus illustrated separately (gen. slide no. YAH19069) <bold>6</bold> female genitalia of <italic><tp:taxon-name><tp:taxon-name-part taxon-name-part-type="genus" reg="Meleonoma">M.</tp:taxon-name-part> <tp:taxon-name-part taxon-name-part-type="species" reg="scalprata">scalprata</tp:taxon-name-part></tp:taxon-name></italic> sp. nov., paratype (gen. slide no. YAH19070) <bold>7</bold> male genitalia of <italic><tp:taxon-name><tp:taxon-name-part taxon-name-part-type="genus" reg="Meleonoma">M.</tp:taxon-name-part> <tp:taxon-name-part taxon-name-part-type="species" reg="taeniata">taeniata</tp:taxon-name-part></tp:taxon-name></italic> sp. nov., holotype, phallus illustrated separately (gen. slide no. YAH19071). Scale bars: 0.25 mm.</p></caption><graphic xmlns:xlink="http://www.w3.org/1999/xlink" xlink:href="zookeys-904-023-g002.jpg" position="float" orientation="portrait" xlink:type="simple" id="oo_372331.jpg"><uri content-type="original_file" xlink:type="simple">https://binary.pensoft.net/fig/372331</uri></graphic></fig></tp:treatment-sec></tp:taxon-treatment>
